# Supplementary material for: Heterogeneous Structural Disturbance of Cell Membrane by Peptides with Modulated Hydrophobic Properties
Source: Pharmaceutics. 2022 Nov 15;14(11):2471. doi: 10.3390/pharmaceutics14112471 (PMC9692774; doi:10.3390/pharmaceutics14112471)
Supplement: Supplementary file 1 [file pharmaceutics-14-02471-s001.zip]

Archive with 1 entries (1 files):
- pharmaceutics-2025372-supplementary.pdf
